# Supplementary material for: Adjuvant dendritic cell therapy in stage IIIB/C melanoma: the MIND-DC randomized phase III trial
Source: Nat Commun. 2024 Feb 23;15:1632. doi: 10.1038/s41467-024-45358-0 (PMC10891118; doi:10.1038/s41467-024-45358-0)
Supplement: Supplementary file 4 — Source Data [file 41467_2024_45358_MOESM4_ESM.xlsx]

## Sheet: Figure 2A
time	status	arm
11.8922	1	1
3.35085	1	1
60.184	0	1			status:	0=no recurrence/censored		1=recurrent disease
3.11952	1	0			arm:	0=placebo		1=treatment
50.4599	0	1
0.262812	1	1
49.8686	0	1
1.80683	1	1
1.74113	1	1
49.9014	0	1
1.0184	1	1
5.55054	1	1
1.74113	1	0
1.18265	1	1
36.071	1	1
14.519	1	1
1.5098	1	0
60.9067	0	0
29.9264	1	0
60.1511	0	0
2.19968	1	1
3.18523	1	0
3.11952	1	0
60.0526	0	0
60.1826	0	1
60.1826	0	1
2.95664	1	1
11.8594	1	1
29.862	1	1
2.89093	1	0
59.9212	0	1
60.1511	0	1
3.71222	1	1
2.75953	1	1
59.7898	0	0
8.90413	1	1
32.3601	1	0
20.6978	1	1
1.51117	1	1
14.6189	1	0
42.0842	1	1
3.9764	1	0
2.99086	1	1
17.7412	1	1
1.0184	1	1
60.4139	0	0
4.37062	1	1
60.1511	0	1
5.45472	1	1
2.30097	1	0
42.6426	1	0
8.90276	1	0
59.4612	0	1
3.25367	1	1
60.3482	0	0
12.6478	1	1
60.4153	0	1
5.88042	1	1
59.9869	0	1
2.66234	1	0
0.985545	1	1
20.8607	1	1
8.70428	1	1
2.06965	1	0
19.9066	1	0
5.9119	1	0
60.4468	0	1
3.97366	1	1
59.2641	0	1
60.2168	0	1
16.5558	1	0
0.854139	0	1
36.0381	1	1
12.1551	1	0
54.2365	0	1
5.28772	1	1
5.7805	1	1
60.1511	0	0
60.184	0	0
3.15238	1	0
3.11952	1	1
3.15238	1	1
15.176	1	1
5.9119	1	1
5.87905	1	1
36.3666	0	1
8.93561	1	1
54.6635	0	0
15.0775	1	1
54.5321	0	0
60.0526	0	0
0.722733	1	1
9.92253	1	0
46.1249	1	0
3.57945	1	1
14.4547	1	1
17.6741	1	1
59.954	0	0
11.6951	1	0
17.7727	1	1
54.4678	0	1
3.44941	1	1
5.71616	1	1
54.0079	0	1
4.99343	1	0
54.4363	0	1
5.75038	1	1
54.0093	0	1
11.8594	1	0
5.78323	1	1
54.2064	0	1
54.4363	0	1
3.12089	1	1
6.04605	1	0
9.06702	1	1
46.5177	0	1
8.6071	1	1
13.4363	1	1
1.90539	1	1
54.502	0	1
0.689882	1	1
54.1078	0	0
20.4008	1	0
2.2339	1	1
14.2576	1	1
54.4692	0	0
54.0093	0	0
1.64394	1	0
53.7793	0	1
2.8923	1	1
48.2589	0	1
31.4717	1	1
2.99086	1	1
48.7516	1	1
48.226	0	0
20.5979	1	1
48.4888	1	0
7.6544	1	1
2.26812	1	1
48.226	0	1
42.7713	0	0
47.7332	0	0
26.3798	1	1
7.06171	1	0
5.94475	1	1
4.7621	1	0
48.1275	0	1
3.15375	1	1

## Sheet: Figure 2B
time	status	arm
33.77	1	1
62.2536	0	1			status:	0=alive/censored		1=dead
60.184	0	1			arm:	0=placebo		1=treatment
11.0053	1	0
50.4599	0	1
24.4744	1	1
49.8686	0	1
19.0525	1	1
63.5992	0	1
49.9014	0	1
23.1932	1	1
61.9251	0	1
61.9908	0	0
23.8173	1	1
61.1695	0	1
65.4717	0	1
12.9106	1	0
60.9067	0	0
60.8081	0	0
60.1511	0	0
46.5506	1	1
60.4468	0	0
49.1773	1	0
60.0526	0	0
60.1826	0	1
60.1826	0	1
59.7254	0	1
42.0828	1	1
58.8384	0	1
60.611	0	0
59.9212	0	1
60.1511	0	1
32.7543	1	1
60.2825	0	1
59.7898	0	0
22.8647	1	1
59.067	0	0
58.6071	0	1
58.0815	0	1
45.3351	1	0
65.8686	0	1
65.8029	0	0
61.3009	0	1
57.3259	0	1
59.6583	0	1
60.4139	0	0
64.3903	0	1
60.1511	0	1
62.8463	0	1
28.3851	1	0
56.2418	0	0
65.2116	0	0
59.4612	0	1
63.7333	0	1
60.3482	0	0
24.6058	1	1
60.4153	0	1
63.569	0	1
59.9869	0	1
36.1052	1	0
18.2312	1	1
49.8344	0	1
22.339	1	1
59.3627	0	0
47.7661	0	0
60.7424	0	0
60.4468	0	1
35.0197	0	1
59.2641	0	1
60.2168	0	1
54.9592	0	0
0.854139	0	1
42.7713	1	1
57.9501	0	0
54.2365	0	1
56.1419	0	1
23.6531	1	1
60.1511	0	0
60.184	0	0
29.2036	1	0
60.1511	0	1
10.0197	1	1
50.7871	0	1
13.3692	1	1
31.766	1	1
36.3666	0	1
56.1104	0	1
54.6635	0	0
50.0315	0	1
54.5321	0	0
60.0526	0	0
58.4771	0	1
37.4179	1	0
56.3089	0	0
56.5703	0	1
58.8056	0	1
48.9488	0	1
59.954	0	0
48.9488	0	0
49.0145	0	1
54.4678	0	1
13.6005	1	1
16.4586	1	1
54.0079	0	1
55.8161	0	0
54.4363	0	1
56.3417	0	1
54.0093	0	1
46.8791	0	0
22.2076	1	1
54.2064	0	1
54.4363	0	1
35.5782	1	1
20.795	1	0
51.0512	0	1
46.5177	0	1
46.1235	0	1
51.3483	0	1
7.49151	1	1
54.502	0	1
2.29961	1	1
54.1078	0	0
44.6452	0	0
9.65834	1	1
44.8423	0	1
54.4692	0	0
54.0093	0	0
36.2352	1	0
53.7793	0	1
45.2365	0	1
48.2589	0	1
38.6676	1	1
43.7582	0	1
48.9816	0	1
48.226	0	0
43.5611	0	1
50.8555	0	0
41.0001	0	1
44.8095	0	1
48.226	0	1
42.7713	0	0
47.7332	0	0
26.3798	1	1
19.1839	1	0
32.7844	1	1
41.8843	0	0
48.1275	0	1
41.293	0	1

## Sheet: Figure 3
	IFNy			IFNy
A-1	0		B-1	0			1 = positive
A-2	0		B-2	0			0 = negative
A-3	0		B-3	0			5 = no or low outgrowth of SKILs
A-4	0		B-4	0			9 = not tested or no testresult
A-5	0		B-5	0
A-6	1		B-6	5
A-7	0		B-7	0
A-8	1		B-8	0
A-9	1		B-9	0
A-10	1		B-10	5
A-11	1		B-11	5
A-12	1		B-12	5
A-13	0		B-13	0
A-14	1		B-14	0
A-15	1		B-15	5
A-16	1		B-16	5
A-17	1		B-17	0
A-18	1		B-18	0
A-19	0		B-19	5
A-20	1		B-20	0
A-21	1		B-21	0
A-22	1		B-22	5
A-23	1		B-23	0
A-24	1		B-24	0
A-25	1		B-25	0
A-26	0		B-26	5
A-27	1		B-27	5
A-28	0		B-28	0
A-29	0		B-29	0
A-30	1		B-30	5
A-31	9		B-31	0
A-32	1		B-32	0
A-33	1		B-33	5
A-34	0		B-34	5
A-35	5		B-35	0
A-36	1		B-36	0
A-37	1		B-37	0
A-38	0		B-38	5
A-39	1		B-39	1
A-40	1		B-40	9
A-41	1		B-41	5
A-42	1		B-42	5
A-43	0		B-43	0
A-44	1
A-45	1
A-46	5
A-47	1
A-48	5
A-49	1
A-50	1
A-51	1
A-52	1
A-53	1
A-54	0
A-55	5
A-56	1
A-57	0
A-58	0
A-59	0
A-60	0
A-61	1
A-62	0
A-63	5
A-64	1
A-65	5
A-66	1
A-67	0
A-68	1
A-69	1
A-70	0
A-71	0
A-72	1
A-73	1
A-74	1
A-75	1
A-76	1
A-77	9
A-78	1
A-79	1
A-80	0
A-81	1

## Sheet: Suppl Figure 2A
Purity (%)
87.6
88.4
87.7
68.6
84.6
88.9
85.2
82.6
89.6
89.7
95.4
82.8
92.4
77.8
90.8
89.9
92.7
81.6
89
88.8
89.3
67.5
43.2
78.2
85
83.3
75.2
92.7
88.1
90.6
82.83
87.59
89.7
83.9
83.48
93.04
86.49
77.7
91.5
91.7
84.3
90.66
86.4
74.38
73.4
81.06
90.86
88.4
89.6
76.57
77.9
87.67
67.9
88.81
80.4
88.1
75.1
84.59
87.7
93.8
89.3
80.55
81.9
87.6
71.5
82.7
85.8
89.8
83
89.3
80.4
92.4
89
69.3
89.83
89.48
91.5
81.23
63.3
76.77
88.66
84.4
91.9
91.2
68.9
80.97
88.8
89.7
71
85.7
81.11
88.1
59.1
93.1
94.4
88.6

## Sheet: Suppl Figure 2B
Yield (x10^6)
33
76
50
38
78
35
30
46
55
85
54
54
88
21
74
46
71
26
46
52
60
48
40
76
61
57
42
46
44
58
55
55
43
81
50
63
68
55
60
94
98
53
35
54
46
60
46
49
61
40
48
68
42
34
35
64
42
68
55
99
92
52
28
91
33
46
85
108
70
39
37
49
67
63
64
73
55
46
62
57
65
125
95
91
44
60
55
95
79
82
26
50
34
75
61
62

## Sheet: Suppl Figure 2C
MHCI	MHCII	CCR7	CD80	CD83	CD86
100	100	50	47	72	86
100	100	45	55	69	87
100	98	68	65	64	61
100	98	49	39	75	85
100	100	71	69	81	79
100	99	75	66	66	64
100	100	73	69	76	71
100	100	61	75	68	81
100	99	74	71	79	72
100	100	52	62	74	92
100	100	63	47	70	72
100	100	73	82	72	83
99	99	50	61	77	88
100	97	72	62	65	70
100	100	55	78	64	77
100	100	55	70	60	71
99	100	59	59	54	62
99	99	75	68	69	82
100	99	58	62	56	78
100	94	67	54	59	80
98	99	79	66	67	95
99	100	53	39	63	81
100	100	61	39	53	63
100	100	67	69	63	73
98	99	49	77	61	89
96	99	36	68	63	84
100	95	44	39	69	72
100	99	74	55	79	79
100	99	65	59	61	66
100	99	68	70	65	72
100	94	66	67	72	76
100	99	60	61	72	76
100	100	62	53	78	82
100	96	50	54	65	74
100	100	73	63	72	76
100	99	81	50	70	73
100	100	66	66	75	81
100	99	63	53	81	87
100	100	66	64	75	76
100	100	62	56	76	83
99	98	44	62	73	75
100	100	58	62	53	91
100	98	58	45	72	87
99	100	55	51	69	82
100	99	54	43	67	81
98	100	51	53	61	85
100	99	66	62	55	72
99	100	70	80	57	77
100	91	77	57	71	84
100	99	72	52	60	80
94	97	56	49	52	62
99	99	78	70	59	74
97	91	54	43	62	74
100	99	77	61	61	77
100	100	69	43	60	61
98	99	44	51	54	84
98	94	46	58	63	74
99	99	52	63	64	86
100	100	59	55	60	73
100	100	83	84	67	77
100	100	57	54	61	86
100	100	67	56	77	64
96	97	68	53	55	59
99	99	48	43	67	80
100	100	64	48	61	75
98	99	73	55	72	67
99	99	75	79	63	77
99	100	71	84	62	68
100	100	67	57	71	87
100	99	46	46	67	84
100	100	46	46	53	81
100	100	52	58	64	75
100	99	75	48	63	58
100	99	57	27	59	64
100	100	66	68	58	78
100	100	59	57	68	74
100	99	66	67	61	82
100	100	69	54	58	79
100	96	89	55	64	69
100	98	47	30	57	73
100	99	38	57	59	82
100	100	57	46	59	65
100	100	59	48	68	67
100	99	67	57	55	69
100	99	76	52	74	83
100	96	61	42	66	66
100	100	58	40	52	72
100	100	55	67	54	80
100	100	65	60	65	91
100	99	45	42	68	90
100	99	69	40	43	61
100	99	63	62	75	76
100	98	56	49	72	63
100	96	67	55	65	74
99	99	59	52	53	82
100	100	68	79	59	74

## Sheet: Suppl Figure 2D
Potency
5
6.8
15.2
12
17.3
16.9
16.5
9.2
4.5
6.1
10.3
4.1
8.7
2.8
12.1
19.3
2.4
9.1
9.5
16.4
15.6
11.1
4
23.8
16.9
16.9
20
10.7
15.7
11.8
18.9
8.2
14.7
15.7
16.5
9.7
19.6
18
18.6
64.6
6.5
12.9
8.2
3
10.2
17.8
11.1
13.2
17.4
17
14.6
16.2
12.7
29.4
11.4
20.6
19.9
16.2
13.3
22.1
10.8
4.8
4.8
8.8
19.8
9.8
11.5
8.4
23
15
22.8
14.7
6.7
5.2
17
10
13.3
8.5
6.7
9.8
22.9
15.8
11.1
22.2
7.7
7.1
3.9
9.1
11.3
12.6
7.2
8.2
12.6
9.8
9.3
2.7

## Sheet: Suppl Figure 2E
Viability (%)
Fresh	Thawed
79	79
95	90
91	84
93	96
93	96
92	97
91	89
96	90
98	89
91	96
87	54
95	91
95	95
95	93
95	90
95	100
95	97
92	89
91	97
95	98
92	87
86	97
87	95
93	93
97	95
94	80
84	94
94	93
93	89
89	98
100	93
92	94
94	91
97	90
86	100
95	91
95	82
89	90
95	88
98	100
94	85
96	90
86	86
93	90
91	90
98	95
90	100
86	86
98	90
98	91
95	86
94	92
97	83
100	88
87	92
90	88
92	91
93	100
94	93
96	86
96	91
99	96
92	72
88	93
95	92
86	93
94	82
94	89
95	94
93	91
93	93
95	95
94	95
96	90
90	92
97	95
93	90
92	94
92	83
82	92
94	89
96	94
95	90
98	96
92	92
96	88
93	90
97	85
93	99
94	91
88	94
93	90
94	95
94	97
97	91
97	89
	91
	96
	86
	94
	86
	90
	93
	97
	97
	86
	97
	94
	93
	93
	90
	96
	94
	91
	89
	91
	91
	93
	94
	91
	90
	95
	96
	91
	92
	97
	93
	97
	90
	84
	96
	89
	87
	91
	94
	91
	87
	90
	100
	93
	89
	96
	96
	93
	92
	91
	91
	95
	91
	62
	86
	88
	90
	92
	89
	94
	95
	90
	80
	90
	87
	83
	90
	88
	91
	87
	96
	87
	89
	95
	96
	96
	92
	94
	83
	92
	92
	93
	94
	92
	100
	96
	96
	88
	93
	87
	89
	98
	98
	89
	100
	91
	97
	96
	94
	96
	94
	91
	91
	97
	97
	94
	93
	90
	95
	92
	94
	93
	88
	78
	95
	92
	93
	95
	96
	87
	94
	97
	96
	94
	85
	94
	88
	91
	90
	98
	93
	91
	91
	97
	97
	90
	84
	87
	71
	90
	89
	91
	82
	95
	93
	95
	91
	96
	90
	89
	87
	85
	94
	89
	88
	93
	97
	93
	93
	85
	96
	97
	94
	93
	88
	95
	93
	96
	84
	93
	94
	84
	93
	92
	94
	95
	96
	93
	82
	95
	95
	83
	91
	94
	90
	93
	88
	93
	95
	90
	89
	84
	93
	89
	85
	89
	91
	94
	90
	95
	61
	88
	96
	92
	95
	93
	86
	90
	94
	96
	89
	96
	97
	87
	85
	94
	88
	90
	92
	88
	91
	91
	100
	91
	97
	90
	91
	93
	95
	97
	94
	91
	97
	85
	88
	96
	90
	93
	90
	88
	93
	89
	79
	80
	91
	95
	89
	93
	88
	97
	92
	97
	85
	92
	95
	93
	97
	90
	96
	84
	89
	90
	88
	98
	92
	98
	95
	96
	98
	94
	90
	94
	97
	96
	90
	93
	96
	95
	92
	96
	93
	83
	95
	88
	85
	95
	92
	95
	84
	89
	92
	98
	89
	86
	93
	89
	91
	93
	92
	94
	94
	90
	83
	91
	88
	93
	93
	90
	87
	93
	97
	90
	92
	92
	89
	85
	92
	95
	88
	96
	86
	90
	92
	88
	97
	94
	98
	91
	92
	89
	86
	90
	90
	98
	88
	92
	89
	98
	96
	96
	93
	88
	95
	94
	88
	91
	96
	90
	93
	93
	94
	94
	96
	96
	96
	94
	97
	92
	87
	100
	90
	89
	84
	95
	94
	92
	94
	87
	95
	93
	94
	94
	82
	93
	94
	93
	77
	94
	94
	92
	84
	86
	95
	85
	93
	90
	97
	92
	94
	97
	90
	97
	89
	87
	89
	91
	94
	88
	88
	87
	92
	92
	86
	88
	91
	91
	93
	89
	95
	97
	95
	93

## Sheet: Suppl Figure 2F
IFN-a	IL-6	IL-10	IL-12	TNF-a
138	473	43	131	208
6988	698	48	180	1924
6630	1685	44	438	957
7	170	44	104	99
6051	1217	53	421	2643
10000	547	34	170	652
9670	3727	62	269	4269
9851	1489	48	25	1050
13651	688	55	217	2643
8361	1600	60	473	1907
10000	607	48	278	571
10000	191	6	14	11
2600	1189	58	371	2957
9105	109	17	30	42
9860	1934	47	529	2425
9216	1092	42	258	1084
9564	1100	63	357	8577
9795	218	44	137	115
720	59	30	78	59
9624	555	35	139	346
9873	345	48	119	538
10000	747	33	181	570
304	143	22	61	45
10000	994	29	196	693
3565	687	35	174	292
4581	411	30	107	125
17	167	33	102	66
10000	283	50	145	128
9541	2128	37	419	1763
10000	528	37	158	185
10000	208	38	140	110
10000	519	51	167	1197
72	174	51	136	60
9010	1374	31	448	3892
962	394	45	155	196
9736	192	38	140	704
8893	634	18	88	995
21	572	14	28	173
9517	994	14	423	7534
9796	1714	18	685	10000
10000	2899	41	337	5826
10000	180	27	83	2286
3418	1330	16	51	929
10000	871	38	149	5568
405	125	7	17	71
10000	793	21	84	1342
179	82	12	13	8
10000	273	12	46	291
136	85	11	15	22
10000	1080	15	184	999
10000	4118	20	310	7336
10000	807	20	96	3018
10000	683	30	139	476
3462	187	8	0	71
10000	5060	45	89	2043
10000	3492	23	372	6680
10000	4590	20	356	5792
10000	2633	91	159	3734
10000	1040	23	136	5433
10000	1325	62	198	245
10000	1829	39	509	2440
10000	1513	24	191	7554
9126	3528	28	465	6499
10000	3807	55	343	6924
10000	1752	26	438	8427
9676	130	16	6	104
10000	1015	39	143	2206
9599	1799	34	257	10000
1961	136	14	31	48
10000	1713	28	161	2703
10000	1795	24	244	8245
10000	766	27	62	1346
10000	1132	22	151	4541
10000	6130	64	344	10000
10000	1063	23	231	1055
10000	1353	27	379	10000
10000	1348	20	169	5249
10000	1088	22	149	3160
10000	913	37	25	6122
102	3784	19	87	8633
2669	199	28	17	132
9579	1104	22	267	8727
10000	908	27	95	7906
10000	1863	33	461	9397
10000	5700	24	354	8945
10000	1260	14	99	5559
10000	341	16	34	1296
10000	2101	24	217	2024
10000	641	18	64	3183
1923	7562	36	138	7287
10000	1230	22	262	3663
9150	889	37	233	7920
10000	550	17	91	315
10000	4165	18	602	8823
10000	966	25	140	975
9119	7309	57	1776	8997

## Sheet: Suppl Figure 4. T cell
		PBMCs										SKILs												PBMCs										SKILs
		before					after					dextramers					IFNy							before					after					dextramers					IFNy
		gp100	tyrosinase	NY-ESO	MAGE-C2	MAGE-A3	gp100	tyrosinase	NY-ESO	MAGE-C2	MAGE-A3	gp100	tyrosinase	NY-ESO	MAGE-C2	MAGE-A3	gp100	tyrosinase	NY-ESO	MAGE-C2	MAGE-A3			gp100	tyrosinase	NY-ESO	MAGE-C2	MAGE-A3	gp100	tyrosinase	NY-ESO	MAGE-C2	MAGE-A3	gp100	tyrosinase	NY-ESO	MAGE-C2	MAGE-A3	gp100	tyrosinase	NY-ESO	MAGE-C2	MAGE-A3
	A-1																						B-1
	A-2																						B-2
	A-3																						B-3
	A-4																						B-4
	A-5																						B-5
	A-6																						B-6
	A-7																						B-7
	A-8																						B-8
	A-9																						B-9
	A-10																						B-10
	A-11																						B-11
	A-12																						B-12
	A-13																						B-13
	A-14																						B-14
	A-15																						B-15
	A-16																						B-16
	A-17																						B-17
	A-18																						B-18
	A-19																						B-19
	A-20																						B-20
	A-21																						B-21
	A-22																						B-22
	A-23																						B-23
	A-24																						B-24
	A-25																						B-25
	A-26																						B-26
	A-27																						B-27
	A-28																						B-28
	A-29																						B-29
	A-30																						B-30
	A-31																						B-31
	A-32																						B-32
	A-33																						B-33
	A-34																						B-34
	A-35																						B-35
	A-36																						B-36
	A-37																						B-37
	A-38																						B-38
	A-39																						B-39
	A-40																						B-40
	A-41																						B-41
	A-42																						B-42
	A-43																						B-43
	A-44
	A-45
	A-46
	A-47																								positive
	A-48																								negative
	A-49																								no or low outgrowth of SKILs
	A-50																								not tested or no testresult
	A-51
	A-52
	A-53
	A-54
	A-55
	A-56
	A-57
	A-58
	A-59
	A-60
	A-61
	A-62
	A-63
	A-64
	A-65
	A-66
	A-67
	A-68
	A-69
	A-70
	A-71
	A-72
	A-73
	A-74
	A-75
	A-76
	A-77
	A-78
	A-79
	A-80
	A-81
